# Supplementary material for: Dispersal dynamics and introduction patterns of SARS-CoV-2 lineages in Iran
Source: Virus Evol. 2025 Jan 27;11(1):veaf004. doi: 10.1093/ve/veaf004 (PMC11803630; doi:10.1093/ve/veaf004)
Supplement: veaf004_Supp [file veaf004_supp.zip]

Archive with 1 entries (1 files):
- suppl_data/Supplementary material.docx
